# Supplementary material for: Insights into the Identification of iPSC- and Monocyte-Derived Macrophage-Polarizing Compounds by AI-Fueled Cell Painting Analysis Tools
Source: Int J Mol Sci. 2024 Nov 17;25(22):12330. doi: 10.3390/ijms252212330 (PMC11595184; doi:10.3390/ijms252212330)
Supplement: Supplementary file 1 [file ijms-25-12330-s001.zip]

Archive with 3 entries (3 files):
- SUPPLEMENTARY INFORMATION_proofreading_completed.pdf
- Supplement_tables.zip
- videos.zip
